# Supplementary material for: Lessons from lymphatic filariasis elimination and the challenges of post-elimination surveillance in China
Source: Infect Dis Poverty. 2019 Aug 7;8:66. doi: 10.1186/s40249-019-0578-9 (PMC6685173; doi:10.1186/s40249-019-0578-9)
Supplement: Supplementary file 2 — List of articles related to LF control and surveillance in China (citation times were recorded from the China National Knowledge Infrastructure on June 6, 2019). (XLSX 14 kb) [file 40249_2019_578_MOESM2_ESM.xlsx]

## Sheet: Sheet1
Titile		Language		Author		Journal	Published Date	引用率
丝虫病防治后期低密度微丝蚴血症者传播作用的研究	Study on the role of low density microfilaremia cases in the transmission of filariasis in late stage of filariasis control	Chinese (with English abstract)	Research paper	史宗俊;袁以真;孙家振;李中兴;郑学修	Shi Zong-Jun, Yuan Yi-Zhen, Sun Jia-Zhen, Li Zhong-Xing, Zheng Xue-Xiu	Chin J Parasitol Parasit Dis	1988-07-01	45
丝虫病传播阈值的研究	Study on the transmission threshold of filariasis	Chinese (with English abstract)	Research paper	Collaborating research group on the transmission threshold of filariasis		Chin J Parasitol Parasit Dis	1994-02-15	38
我国丝虫病防治研究五十年	Fifty years of research on filariasis control and prevention in China	Chinese	Review	史宗俊; 孙德建	Shi Zong-Jun, Sun De-Jian	Chin J Parasitol Parasit Dis	1999-10-30	28
我国消除淋巴丝虫病的全球意义	The global significance of lymphatic filariasis elimination in China	Chinese	Review	孙德建	Sun De-Jian	Chin J Parasitol Parasit Dis	2005-12-30	22
The history of the elimination of lymphatic filariasis in China		English	Review		Sun De-Jian, Deng Xu-Li, Duan Ji-Hui	Infect Dis Poverty	2013-12-02	18
我国丝虫病的分布和防治现状	The distribution and control of lymphatic filariasis in China	Chinese	Review	全国丝虫病防治科研技术指导组	National Technical Steering Group for Filariasis Control and Research; MOPH 	Chin J Parasitol Parasit Dis	1983-04-02	13
中国阻断淋巴丝虫病传播的策略和技术措施的研究成果简介	A brief introduction of the research results on strategies and technical measures to block the lymphatic filariasis transmission in China	English (Chinese)	Review	史宗俊;孙德建;王兆俊;陶增厚;潘士贤	Shi Zong-Jun, Sun De-Jian, Wang Zhao-Jun, Tao Zeng-Hou, Pan Shi-Xian	Chin J Parasitol Parasit Dis	2001-04-30	8
Filariasis surveillance at the post-control stage in China.		English	Review		Sun De-Jian, Chen Pu-lin	Southeast Asian J Trop Med Pub Helth	1992-09-01	6
丝虫病传播阻断后残存传染源的微丝蚴密度消长及传播作用	Density fluctuation of microfilariae and the role of residual infection source in filariasis transmission after its interruption	Chinese (with English abstract)	Research paper	段绩辉;罗亨桥;张开仁;张明;曾祥卫	Duan Ji-Hui, Luo Heng-Qiao, Zhang Kai-Ren, Zhang Ming, Zeng Xiang-Wei	Chin J Parasitol Parasit Dis	2007-12-30	5
展望2005年实现全国消除淋巴丝虫病	Outlook of eliminating lymphatic filariasis in China in 2005	Chinese	Review	伍卫平; 史宗俊; 孙德建	Wu Wei-Ping, Shi Zong-Jun, Sun De-Jian	Chin J Parasitol Parasit Dis	2003-12-30	5
近年来我国丝虫病防治工作进展	Recent advances in filariasis control in China	Chinese (with English abstract)	Review		National Technical Steering Group for Filariasis Control and Research; MOPH 	Chin J Parasitol Parasit Dis	1986-12-31	3
我国防治丝虫病的成就、策略及展望	Achievements, strategies and prospects for the lymphatic filariasis control in China	Chinese	Review	孙德建	Sun De-Jian	Chin J Parasitic Dis Control	1990-10-01	3
与班氏丝虫病传播有关的几个昆虫学参数的调查和分析	Estimation of some entomological parameters in relation to the transmission of bancroftian filariasis	Chinese (with English abstract)	Research paper	史宗俊;袁以真;孙家振;郑学修;施恒华	Shi Zong-Jun, Yuan Yi-Zhen, Sun Jia-Zhen, Zheng Xue-Xiu, Shi Heng-Hua	Chin J Parasitol Parasit Dis	1987-07-02	3
A great success in lymphatic filariasis control in China		English	Review	National Technical Steering Group for Filariasis Control and Research; MOPH 	National Technical Steering Group for Filariasis Control and Research; MOPH 	Chin J Parasitol Parasit Dis	1995-05-15	1
Major achievements and experience in filariasis control in the people's republic of China		English	Review		National Technical Steering Group for Filariasis Control and Research; MOPH 	Chin Med J	1991-12-01	0

## Sheet: Sheet2
Additional file 1. List of articles related to LF control and surveillance in China. The citation times were recorded from China National Knowledge Infrastructure in June 6, 2019
Title	Language	Article Type	Author	Journal	Published Year	Citation Times
Study on the role of low density microfilaremia cases in the transmission of filariasis in late stage of filariasis control	Chinese (with English abstract)	Research paper	Shi Zong-jun, Yuan Yi-zhen, Sun Jia-zhen, Li Zhong-xing, Zheng Xue-xiu	Chin J Parasitol Parasit Dis	1988	45
Study on the transmission threshold of filariasis	Chinese (with English abstract)	Research paper	Collaborating research group on the transmission threshold of filariasis, MOH	Chin J Parasitol Parasit Dis	1994	38
Fifty years of research on filariasis control and prevention in China	Chinese	Review	Shi Zong-jun, Sun De-jian	Chin J Parasitol Parasit Dis	1999	28
The global significance of lymphatic filariasis elimination in China	Chinese	Review	Sun De-jian	Chin J Parasitol Parasit Dis	2005	22
The history of the elimination of lymphatic filariasis in China	English	Review	Sun De-jian, Deng Xu-li, Duan Ji-hui	Infect Dis Poverty	2013	18
The distribution and control of lymphatic filariasis in China	Chinese	Review	National Technical Steering Group for Filariasis Control and Research; MOH 	Chin J Parasitol Parasit Dis	1983	13
A brief introduction of the research results on strategies and technical measures to block the lymphatic filariasis transmission in China	English (Chinese)	Review	Shi Zong-jun, Sun De-jian, Wang Zhao-jun, Tao Zeng-hou, Pan Shi-xian	Chin J Parasitol Parasit Dis	2001	8
Filariasis surveillance at the post-control stage in China	English	Review	Sun De-jian, Chen Pu-lin	Southeast Asian J Trop Med Pub Helth	1992	6
Density fluctuation of microfilariae and the role of residual infection source in filariasis transmission after its interruption	Chinese (with English abstract)	Research paper	Duan Ji-hui, Luo Heng-qiao, Zhang Kai-ren, Zhang Ming, Zeng Xiang-wei	Chin J Parasitol Parasit Dis	2007	5
Outlook of eliminating lymphatic filariasis in China in 2005	Chinese	Review	Wu Wei-ping, Shi Zong-jun, Sun De-jian	Chin J Parasitol Parasit Dis	2003	5
Recent advances in filariasis control in China	Chinese (with English abstract)	Review	National Technical Steering Group for Filariasis Control and Research; MOH 	Chin J Parasitol Parasit Dis	1986	3
Achievements, strategies and prospects for the lymphatic filariasis control in China	Chinese	Review	Sun De-jian	Chin J Parasitic Dis Control	1990	3
Estimation of some entomological parameters in relation to the transmission of bancroftian filariasis	Chinese (with English abstract)	Research paper	Shi Zong-Jun, Yuan Yi-Zhen, Sun Jia-Zhen, Zheng Xue-Xiu, Shi Heng-Hua	Chin J Parasitol Parasit Dis	1987	3
A great success in lymphatic filariasis control in China	English	Review	National Technical Steering Group for Filariasis Control and Research; MOH 	Chin J Parasitol Parasit Dis	1995	1
Major achievements and experience in filariasis control in the people's republic of China	English	Review	National Technical Steering Group for Filariasis Control and Research; MOH 	Chin Med J	1991	0
